# Supplementary material for: Nna1, Essential for Purkinje Cell Survival, Is also Associated with Emotion and Memory
Source: Int J Mol Sci. 2022 Oct 26;23(21):12961. doi: 10.3390/ijms232112961 (PMC9654422; doi:10.3390/ijms232112961)
Supplement: Supplementary file 1 [file ijms-23-12961-s001.zip]

Archive with 1 entries (1 files):
- ijms-1972761-supplementary.pdf
